# Supplementary material for: Epidemiology and Impact of Anti-Pneumococcal Vaccination and COVID-19 on Resistance of Streptococcus pneumoniae Causing Invasive Disease in Piedmont, Italy
Source: Antibiotics (Basel). 2024 Aug 6;13(8):740. doi: 10.3390/antibiotics13080740 (PMC11350834; doi:10.3390/antibiotics13080740)
Supplement: Supplementary file 1 [file antibiotics-13-00740-s001.zip]

Archive with 1 entries (1 files):
- antibiotics-3101726-supplementary.pdf
